# Supplementary material for: Dosimetric characterization of CdZnTe radiation detectors under electron-beam irradiation
Source: PLoS One. 2026 Jun 30;21(6):e0349698. doi: 10.1371/journal.pone.0349698 (PMC13318049; doi:10.1371/journal.pone.0349698)
Supplement: S1 Data — (CSV) [file pone.0349698.s003.csv]

Voltage (V)	CdZnTe, 5 mm	CdZnTe, 8 mm
-50	-2.146E-9	-1.2173E-9
-45	-1.845E-9	-1.0318E-9
-40	-1.6025E-9	-9.3816E-10
-35	-1.4214E-9	-7.9307E-10
-30	-1.2513E-9	-6.8563E-10
-25	-9.2022E-10	-5.6011E-10
-20	-8.0526E-10	-4.1468E-10
-15	-6.2342E-10	-3.2593E-10
-10	-3.544E-10	-2.2604E-10
-5	-2.4561E-10	-7.4699E-11
0	2.7115E-11	3.6799E-11
5	2.1514E-10	9.8555E-11
10	4.0062E-10	2.4963E-10
15	5.6246E-10	3.769E-10
20	7.5985E-10	4.7749E-10
25	1.0379E-9	5.9872E-10
30	1.2366E-9	7.056E-10
35	1.5087E-9	8.3366E-10
40	1.6747E-9	9.1843E-10
45	1.8887E-9	1.0558E-9
50	2.1316E-9	1.2005E-9
